# Supplementary material for: Invasion complexity at large spatial scales is an emergent property of interactions among landscape characteristics and invader traits
Source: PLoS One. 2018 May 17;13(5):e0195892. doi: 10.1371/journal.pone.0195892 (PMC5957392; doi:10.1371/journal.pone.0195892)
Supplement: S1 Table — (XLSX) [file pone.0195892.s001.xlsx]

## Sheet: Sheet1
Landscape parameters	Change in beta value with dispersal ability	Dispersal effect significant	Change in beta value with corridor usage	Corridor effect significant	Change in beta value with establishment ability	Establishment effect significant	Change in beta value with pop. growth rate	Growth effect significant
Proportion unsuitable	-0.000186496	*	0.000430928		-0.0424185		-5.42494e-05	*
Proportion grassland	0.00142797	*	-0.0341282		0.901252		0.106481
Proportion deciduous forest	-0.000367272	*	-0.004907		-0.135289		-0.00910358
Proportion evergreen forest	-0.00165124		-0.000569229	*	-0.0503609		-0.00180351
Proportion mixed forest	0.00112894		-0.000989517		-0.025809		-0.0042284
Proportion pastureland	-0.000245542		0.000835765		0.0109041		-0.000149372	*
Proportion cultivated cropland	-0.00217747		-0.00492067		-0.171632		-0.00744898
Proportion road	-0.00509498		0.0410565		0.0446044	*	-0.0270956
Proportion wetland	-0.000110856	*	0.00117378		0.00834819		-0.00194158
Proportion open water	-0.00100694		0.00138793		-0.0427821		-0.00300752
Proportion shrubland	0.00113272		-0.0040394		-0.142651		-0.00814846
Number of Patches	7.34078e-05	*	-0.00093232		-0.0330899		-0.000710519
Patch density	9.19108e-05	*	-0.000986127		-0.0323332		-0.00069024
Largest patch index	0.000787526		-0.00216223		0.0116245		-0.000919362
Total edges	0.000421969		-0.000297004		-0.0305798		-0.00049241
Edge density	0.000433317		-0.000355488		-0.0297435		-0.000495158
Patch area: area-weighted mean	0.000973465		-0.00189055		0.0425682		-0.000896308
Patch area: median	-0.000515651		-0.000281631	*	-0.0299584		-0.000625045
Patch area: standard deviation	0.000175616		-0.000394716		0.00988472		-0.000576596
Radius of gyration: area-weighted mean	0.000987328		-0.000158694	*	0.0552438		-0.000950764
Radius of gyration: median	-0.000522462		-0.00047178		-0.0316649		-0.000650501
Radius of gyration: standard deviation	0.00021802		0.000508213		-0.0128182		-0.000657436
Shape index: area-weighted mean	0.000478283		0.00243839		0.00317075	*	-0.0016526
Shape index: median	0.000197471	*	0.000811098		0.0292419		-0.000789626
Shape index: standard deviation	0.000746425		0.000740116		0.0506002		-0.00136985
Fractal index: area-weighted mean	0.000330185		0.000527865		-0.017353		-0.0006491
Fractal index: median	0.00091155		0.0031951		0.0542826		-0.0023656
Fractal index: standard deviation	-0.000486939		0.000593099		-0.0141571		-0.00103514
Perimeter to area ratio: area-weighted mean	0.000406203		-0.000367211		-0.0299925		-0.000505903
Perimeter to area ratio: median	0.00210653		0.00361786		0.102866		-0.00157455
Perimeter to area ratio: standard deviation	4.91881e-05	*	0.0005344		0.00242924	*	-0.000530355
Circumscribing circle: area-weighted mean	2.1743e-05	*	-0.0024612		-0.0921173		-0.00174804
Circumscribing circle: median	-0.000187102	*	0.000720293		-0.00718158	*	-0.00133051
Circumscribing circle: standard deviation	-0.000718898		0.000969231		-0.0263364		-0.000823702
Contiguity index: area-weighted mean	0.000317759		-0.000659988		-0.0130606		-0.000319522
Contiguity index: median	0.000388109		0.00186604		0.0340548		-0.00095036
Contiguity index: standard deviation	0.000433085		0.000889361		0.0268379		-0.00183898
Perimeter area fractal dimension	-0.000272853		0.000118917	*	-0.0222624		-0.000310049
Euclidean nearest neighbor	0.000810984		0.0016797		0.0404997		-0.000608761
Euclidean nearest neighbor	-0.000322387		-0.000168285	*	-0.0249004		-0.000289712
Euclidean nearest neighbor	0.000430116		0.000490399	*	-0.0214523		-0.00123256
Contagion	-0.00280034		-0.000971267	*	-0.114598		-0.00232196
Percentage of like adjacencies	0.000377317		-0.000398294		-0.0302218		-0.000511726
Interspersion and juxtaposition index	0.00351783		0.00469466		0.111154		-0.00284188
Patch Richness	0.000541985		0.00184633		0.0448991		-0.00119833
Shannon's diversity index	-0.00165698		-0.00064635	*	-0.0685029		-0.00224796
Simpson's diversity index	-0.00159952		-0.00400527		-0.163548		-0.00367161
Shannon's evenness index	-0.00130902		-0.00116183		-0.0551179		-0.00135815
Simpson's evenness index	0.000845062		-0.00254888		-0.0441689		-0.00129587
Aggregation index	0.000474156		-0.000289526		-0.0283969		-0.000469061
