# Supplementary material for: Invasion complexity at large spatial scales is an emergent property of interactions among landscape characteristics and invader traits
Source: PLoS One. 2018 May 17;13(5):e0195892. doi: 10.1371/journal.pone.0195892 (PMC5957392; doi:10.1371/journal.pone.0195892)
Supplement: S2 Table — (XLSX) [file pone.0195892.s002.xlsx]

## Sheet: Sheet1
Landscape parameters	Change in beta value with dispersal ability	Dispersal effect significant	Change in beta value with corridor usage	Corridor effect significant	Change in beta value with establishment ability	Establishment effect significant	Change in beta value with pop. growth rate	Growth effect significant
Proportion unsuitable	-0.00135834		-0.000156712	*	-0.0424169		-0.000306367
Proportion grassland	0.0520733		-0.0686214		1.8989		0.0103721
Proportion deciduous forest	-0.00373718		-0.0121024		-0.358244		0.00461536
Proportion evergreen forest	-0.00603757		-0.00401589		-0.229474		-0.00170266
Proportion mixed forest	-0.000469204		-0.00054583	*	-0.0657138		0.000123901	*
Proportion pastureland	-0.000910671		0.00173465		-0.00230696	*	1.13e-05	*
Proportion cultivated cropland	-0.00774671		-0.00717191		-0.361579		-0.00129154
Proportion road	-0.0315596		0.0854349		-0.467888		-0.00536709
Proportion wetland	-0.00129502		0.00177533		-0.0226749		-0.000528495
Proportion open water	-0.00258158		0.00191444		-0.0969662		-0.000666127
Proportion shrubland	0.00202158		-0.00170036		-0.125387		-0.000385735	*
Number of Patches	0.000168083		-0.000683072		-0.0251231		5.24e-05	*
Patch density	0.00013775		-0.000678865		-0.0252725		4.6e-05	*
Largest patch index	0.000674042		-0.00296136		0.00943314		-5.41e-05	*
Total edges	0.000387727		-0.000114317	*	0.00115537	*	-0.000157901
Edge density	0.000405264		-0.000131329	*	0.00285763	*	-0.000115226
Patch area: area-weighted mean	0.000598522		-0.00209712		0.0424001		2.54e-05	*
Patch area: median	-0.000368303		-0.000275982		-0.0224101		7.77e-06	*
Patch area: standard deviation	0.000161743		-0.000109552	*	0.0172436		-2.31e-05	*
Radius of gyration: area-weighted mean	0.000869082		-0.000697804		0.0611826		0.000109995	*
Radius of gyration: median	-0.000268588		-0.000431457		-0.0215055		-1.67e-05	*
Radius of gyration: standard deviation	0.000115256	*	0.000259538		-0.0143361		-3.75e-05	*
Shape index: area-weighted mean	-0.000277754	*	0.00128543		-0.021589		-0.000295173	*
Shape index: median	-4.26e-05	*	0.0006348		0.0198649		-6.69e-05	*
Shape index: standard deviation	0.000334323		0.000437315	*	0.0368056		-0.000213913	*
Fractal index: area-weighted mean	-0.0010357		9.09e-05	*	-0.0458369		-0.000147576	*
Fractal index: median	0.000546669		0.00316896		0.0315174		-0.000284058	*
Fractal index: standard deviation	-0.00120948		0.000493907	*	-0.0327392		-0.000162776	*
Perimeter to area ratio: area-weighted mean	0.000392907		-0.000165827	*	0.00122718	*	-0.000137189
Perimeter to area ratio: median	0.00192301		0.00387412		0.0971229		-7.81e-05	*
Perimeter to area ratio: standard deviation	-0.000351722		-0.000193921	*	-0.0111338		5.13e-05	*
Circumscribing circle: area-weighted mean	-6.67e-05	*	-0.002198		-0.0647621		-0.000178115	*
Circumscribing circle: median	-0.000734358		0.00063811		-0.00944965		-0.000443286
Circumscribing circle: standard deviation	-0.000693228		0.000621377		-0.0190365		-9.8e-05	*
Contiguity index: area-weighted mean	0.000347855		-4.26e-05	*	0.0254487		-3.24e-06	*
Contiguity index: median	0.00059161		0.00220952		0.0467341		-0.000115818	*
Contiguity index: standard deviation	-8.72e-05	*	-0.000151916	*	0.00369746	*	-0.000233525	*
Perimeter area fractal dimension	-0.000348961		-8.81e-05	*	-0.0218256		-8.01e-05	*
Euclidean nearest neighbor	0.000367887		0.00125466		0.0275523		-7.63e-05	*
Euclidean nearest neighbor	-0.000298604		-0.000127821	*	-0.0237485		-2.78e-05	*
Euclidean nearest neighbor	-2e-05	*	0.000639706		-0.0286908		-0.000463664
Contagion	-0.00103027		-0.00122117		-0.04045		-6.05e-05	*
Percentage of like adjacencies	0.000382999		-0.000157413	*	0.00177544	*	-0.000133866
Interspersion and juxtaposition index	0.00262511		0.00481344		0.0839198		-0.000143307	*
Patch Richness	0.000660573		0.00263436		0.0672005		-1.71e-05	*
Shannon's diversity index	-0.0023533		-0.000272995	*	-0.0827538		-0.000409032	*
Simpson's diversity index	-0.00139594		-0.00322591		-0.130559		-0.00049291
Shannon's evenness index	-0.000269218		-0.00119373		-0.013574		-7.76e-06	*
Simpson's evenness index	0.000426218		-0.0022643		-0.050969		-0.000250394
Aggregation index	0.000394765		-0.000100927	*	0.00172921	*	-0.000144094
