# Supplementary material for: Invasion complexity at large spatial scales is an emergent property of interactions among landscape characteristics and invader traits
Source: PLoS One. 2018 May 17;13(5):e0195892. doi: 10.1371/journal.pone.0195892 (PMC5957392; doi:10.1371/journal.pone.0195892)
Supplement: S3 Table — (XLSX) [file pone.0195892.s003.xlsx]

## Sheet: Sheet1
Landscape parameters	Change in beta value with dispersal ability	Dispersal effect significant	Change in beta value with corridor usage	Corridor effect significant	Change in beta value with establishment ability	Establishment effect significant	Change in beta value with pop. growth rate	Growth effect significant
Proportion unsuitable	0.000164422	*	-9.4535e-05	*	-0.0123023		-0.000594037
Proportion grassland	0.0583788		-0.00920688	*	4.30109		0.302636
Proportion deciduous forest	0.00497707		-0.000553985	*	0.265782		-0.0082751
Proportion evergreen forest	0.00163693		-0.00116016	*	0.1224		-0.00454571
Proportion mixed forest	0.00112587		-0.00432513		-0.00112295	*	-0.00251317
Proportion pastureland	0.000744663		-0.00326004		0.0833512		-0.00369759
Proportion cultivated cropland	0.00252503		-0.00729036		0.0547461		-0.0156342
Proportion road	0.000251155	*	0.0109888		0.0874851		0.00424576
Proportion wetland	0.000433338		0.000689317	*	0.0662479		-0.00291284
Proportion open water	0.00112426		0.0027074		0.114514		-0.00499472
Proportion shrubland	0.00333384		-0.013927		0.0365254	*	-0.00621529
Number of Patches	-0.00292685		-0.00310232		-0.146037		-0.00661452
Patch density	-0.00330652		-0.00242313		-0.125783		-0.00602789
Largest patch index	-0.00118943	*	0.00267691		-0.137666		-0.0081886
Total edges	-0.00400114		0.000761237	*	-0.333381		-0.0103653
Edge density	-0.0060358		0.0056656		-0.38371		-0.0117435
Patch area: area-weighted mean	-0.00151685		-0.00121479	*	-0.146142		-0.0075215
Patch area: median	-0.0013161		-0.00070174	*	-0.0833476		-0.00247591
Patch area: standard deviation	-0.00278411		0.00362254		-0.152503		-0.0124919
Radius of gyration: area-weighted mean	-0.00304324		0.00579545		-0.112929		-0.00885928
Radius of gyration: median	-0.00071527		-0.00222492		-0.0420444		-0.00172238
Radius of gyration: standard deviation	-0.00257456		0.00899654		-0.187852		-0.0131843
Shape index: area-weighted mean	0.000717845	*	0.00689353		0.156356		-0.00261907
Shape index: median	-0.000576886		0.000398031	*	-0.0136463		0.000579125
Shape index: standard deviation	-0.000973287		0.00506832		0.0751508		-0.00256633
Fractal index: area-weighted mean	0.000112473	*	0.00101138		-0.0304816		0.000332661
Fractal index: median	-0.00311669		0.0049184		-0.0735297		-0.00216594
Fractal index: standard deviation	-0.000665108		0.000980329		-0.00728963	*	-0.000824919
Perimeter to area ratio: area-weighted mean	-0.00670444		0.000414874	*	-0.366987		-0.0113234
Perimeter to area ratio: median	-0.00108962		0.00543019		-0.0554448		-0.00315225
Perimeter to area ratio: standard deviation	-0.00134313		-0.00683571		-0.0267415	*	-0.00680137
Circumscribing circle: area-weighted mean	-0.00248078		-0.000812937	*	-0.204556		-0.00638619
Circumscribing circle: median	-0.00253221		0.00276414		-0.0806909		-0.00387524
Circumscribing circle: standard deviation	-0.000934217		0.00201617		-0.0459766		-0.000290852	*
Contiguity index: area-weighted mean	-0.000814104	*	0.0138619		-0.683429		-0.0311739
Contiguity index: median	-0.000559881		0.00289627		-0.0198103		-0.00413103
Contiguity index: standard deviation	-0.00171064		-0.00741409		0.023478	*	-0.00703495
Perimeter area fractal dimension	-0.000317802		-1.17431e-05	*	-0.0261337		-0.00102176
Euclidean nearest neighbor	-0.000346745		0.00271531		0.0125678		5.03311e-05	*
Euclidean nearest neighbor	-0.000272699		-0.000298789		-0.0129983		0.000187873
Euclidean nearest neighbor	0.000594098		-0.000255659	*	0.0147231		0.00141733
Contagion	-0.0056047		-0.000378708	*	-0.335047		-0.0127255
Percentage of like adjacencies	-0.00579491		0.000668487	*	-0.323194		-0.010455
Interspersion and juxtaposition index	0.00043004	*	0.00924154		0.183557		0.000562717	*
Patch Richness	-0.00305752		-0.00198472		-0.0995519		-0.00290798
Shannon's diversity index	0.000762288	*	-0.00109316	*	-0.144866		-0.00640402
Simpson's diversity index	0.00110153	*	-0.0222918		-0.394163		-0.0257299
Shannon's evenness index	-0.00221405		-0.008164		-0.191306		-0.0081287
Simpson's evenness index	-0.000556485	*	-0.00336256		-0.177732		-0.00883565
Aggregation index	-0.00730176		0.00141417	*	-0.420057		-0.0129268
