# Supplementary material for: Invasion complexity at large spatial scales is an emergent property of interactions among landscape characteristics and invader traits
Source: PLoS One. 2018 May 17;13(5):e0195892. doi: 10.1371/journal.pone.0195892 (PMC5957392; doi:10.1371/journal.pone.0195892)
Supplement: S4 Table — (XLSX) [file pone.0195892.s004.xlsx]

## Sheet: Sheet1
Landscape parameters	Change in beta value with dispersal ability	Dispersal effect significant	Change in beta value with corridor usage	Corridor effect significant	Change in beta value with establishment ability	Establishment effect significant	Change in beta value with pop. growth rate	Growth effect significant
Proportion unsuitable	0.000697646		0.000116009	*	-0.00124565	*	-7.95872e-05	*
Proportion grassland	0.0112174		-1.34981e-05	*	-0.138029	*	0.0135658
Proportion deciduous forest	0.0220042		0.00592481		1.24172		0.0109742
Proportion evergreen forest	0.0133153		-0.00142178	*	0.607921		-0.00202818
Proportion mixed forest	0.00161192		-0.00160575		0.0496025		0.000694697
Proportion pastureland	0.00281081		-0.00162295		0.121833		-0.00101469
Proportion cultivated cropland	0.00675203		-0.0138234		0.233833		-0.00167338
Proportion road	-0.013161		0.019888		-0.380032		-0.000607087	*
Proportion wetland	0.00135666		0.00188141		0.107707		-0.000213579	*
Proportion open water	0.00247505		0.00397968		0.188589		-0.000569349
Proportion shrubland	0.00210899		-0.00945727		-0.0498076	*	-0.00269477
Number of Patches	-0.000427382		-0.0022497		-0.0427483		-0.000496124
Patch density	-0.000392822		-0.00225348		-0.0420958		-0.000470084
Largest patch index	-0.000248407	*	-0.00363758		-0.0566341		-0.000298706
Total edges	-0.000865097		0.000376871		-0.0538736		-0.000845357
Edge density	-0.00087137		0.000402717		-0.0536404		-0.000859528
Patch area: area-weighted mean	-0.000940772		-0.00432014		-0.0383915		-9.69836e-05	*
Patch area: median	-0.00042407		-0.000388804		-0.00892909		-8.94449e-05
Patch area: standard deviation	-0.000681129		-0.00137015		-0.0247321		-0.000207067
Radius of gyration: area-weighted mean	-0.00176786		-0.000383123		-0.00270532	*	4.56032e-06	*
Radius of gyration: median	-0.00056907		-0.000355433		-0.0106591		-0.000146715
Radius of gyration: standard deviation	-0.00123331		0.00165091		-0.0298497		-0.000244794
Shape index: area-weighted mean	-0.00247802		0.00606667		-0.0527541		-0.00100791
Shape index: median	-0.00181513		0.000952988		-0.0752728		-0.000160157	*
Shape index: standard deviation	-0.00254573		0.00137934		-0.00837678	*	3.04826e-05	*
Fractal index: area-weighted mean	-0.000629654		0.000516623		-0.0656364		-0.000255333	*
Fractal index: median	-0.0045038		0.00414211		-0.163837		-0.000237924	*
Fractal index: standard deviation	-0.00125511		0.000352165		-0.0328179		-0.000253993
Perimeter to area ratio: area-weighted mean	-0.000874484		0.000376065		-0.0535145		-0.000858799
Perimeter to area ratio: median	-0.00259039		0.00462606		-0.0602999		2.79514e-05	*
Perimeter to area ratio: standard deviation	-0.00103246		0.000339372		-0.00905337		-0.000172378
Circumscribing circle: area-weighted mean	-0.00194326		-0.00562033		-0.185314		-0.00141089
Circumscribing circle: median	-0.00213121		0.000397369	*	-0.0658704		-0.000618945
Circumscribing circle: standard deviation	-0.00143407		0.00115874		-0.0482902		-0.000114406	*
Contiguity index: area-weighted mean	-0.000206126		-0.000376096		-0.0222654		-0.000591506
Contiguity index: median	-0.00117489		0.00151458		-0.0329051		-7.64903e-06	*
Contiguity index: standard deviation	-0.00261391		0.000702593		-0.0156476		-0.000247348	*
Perimeter area fractal dimension	-0.000262549		0.000414483		-0.00703909		-2.65981e-05	*
Euclidean nearest neighbor	-0.00150919		0.00220277		-0.0557771		-0.000181833	*
Euclidean nearest neighbor	-0.000279244		-0.000197991		-0.0146541		2.55825e-06	*
Euclidean nearest neighbor	-0.000785602		0.000932873		-0.0448622		-0.000293379	*
Contagion	-0.000934003		-0.00150685		-0.0555345		-0.000701811
Percentage of like adjacencies	-0.000884582		0.000411004		-0.0546254		-0.000867641
Interspersion and juxtaposition index	-0.00461353		0.0103267		0.0297184	*	-0.000208964	*
Patch Richness	-0.00252738		0.00134542		-0.0686476		-0.000389184
Shannon's diversity index	-0.000716034		-0.00224997		-0.0288297		-0.000331518
Simpson's diversity index	-0.00171755		-0.0113733		-0.2109		-0.00162883
Shannon's evenness index	-0.000355758		-0.00174791		-0.0293975		-0.000504598
Simpson's evenness index	-8.95709e-05	*	-0.00685452		-0.134033		-0.000731489
Aggregation index	-0.000870807		0.000430325		-0.0529651		-0.000874483
